# Supplementary material for: BMP/Smad Pathway Is Involved in Lithium Carbonate-Induced Neural-Tube Defects in Mice and Neural Stem Cells
Source: Int J Mol Sci. 2022 Nov 27;23(23):14831. doi: 10.3390/ijms232314831 (PMC9735442; doi:10.3390/ijms232314831)
Supplement: Supplementary file 1 [file ijms-23-14831-s001.zip]

Archive with 1 entries (1 files):
- ijms-1959208-supplementary.pdf
